# Supplementary material for: Ensemble-Based Binding Free Energy Profiling and Network Analysis of the KRAS Interactions with DARPin Proteins Targeting Distinct Binding Sites: Revealing Molecular Determinants and Universal Architecture of Regulatory Hotspots and Allosteric Binding
Source: Biomolecules. 2025 Jun 5;15(6):819. doi: 10.3390/biom15060819 (PMC12190860; doi:10.3390/biom15060819)
Supplement: Supplementary file 1 [file biomolecules-15-00819-s001.zip]

Archive with 1 entries (1 files):
- biomolecules-3679398-supplementary.pdf
